# Supplementary material for: Resveratrol Alleviates Arsenic-Induced Liver Fibrosis in Rats by Correcting SIRT1-Mediated Disorder of Hepatic Bile Acid Metabolism
Source: Int J Mol Sci. 2026 Jun 5;27(11):5123. doi: 10.3390/ijms27115123 (PMC13257504; doi:10.3390/ijms27115123)
Supplement: Supplementary file 1 [file ijms-27-05123-s001.zip]

Archive with 2 entries (2 files):
- Figures S1–S3.pdf
- Tables S1–S14.pdf
